# Supplementary material for: Melatonin Affects the Photosynthetic Performance of Pepper (Capsicum annuum L.) Seedlings under Cold Stress
Source: Antioxidants (Basel). 2022 Dec 7;11(12):2414. doi: 10.3390/antiox11122414 (PMC9774265; doi:10.3390/antiox11122414)
Supplement: Supplementary file 1 [file antioxidants-11-02414-s001.zip]

Archive with 1 entries (1 files):
- antioxidants-2083791-supplementary.xlsx
