# Supplementary material for: Melatonin Affects the Photosynthetic Performance of Pepper (Capsicum annuum L.) Seedlings under Cold Stress
Source: Antioxidants (Basel). 2022 Dec 7;11(12):2414. doi: 10.3390/antiox11122414 (PMC9774265; doi:10.3390/antiox11122414)
Supplement: Supplementary file 1 [file antioxidants-11-02414-s001.zip › antioxidants-2083791-supplementary.xlsx]

## Sheet: Table S1
		Gene ID	Gene Symbol	F	R
	1	Capana09g000146	CaCB12	CCGGGCTGCGTGGATATTGA	GCAAAAGCCCACAAACGCCA
	2	Capana07g001245	CaCAB4	GTGATTCATTGCCGCTGGGC	CGCCCAAATCGCCAGAATGC
	3	Capana08g000250	CaCAB7	GCGCGGCGGGCATTTTTATT	TCGGATCGGTGTTCACGCAG
	4	Capana08g001648	CaCAB8	GGCGGTGAGCGGCATTAACT	GCTTTCCGGATCTTCGCCCA
	5	Capana00g002799	CaCAB21	GTGATTCATTGCCGCTGGGC	CGCCCAAATCGCCAGAATGC
	6	Capana09g000473	CaCAB37	CCGCGCTGAAAAGCCAGAAC	CCAGCCATAATCGCCCGGAA
	7	Capana09g001520	CaLHCB4.2	GCAGCTTTATTGGCACCCGC	ATAATCGCCCACCAGGCTGC
	8	Capana01g002398	CaLHCB5	GCTGGATGGCAACACCCTGA	GGATCTTTCGCCAGGCCCAG
	9	Capana06g001915	CapsaD	GGCCCGAACCTGCTGAAACT	GAAAGTTCTGGCCCACGCCT
	10	Capana02g001321	CaPSAF	GCATCTGATTGTGAGCGGCG	CGCCACCGGCCAAATAAAGC
	11	Capana06g000155	CaPSAEA	CAACAGCCGCACCAACATGC	CACCACCGGATAGCGGGTTT
	12	Capana06g001274	CaPSAH	AGCAGCATTACCGGCACCAA	TTATACGGGCTCGGCGCATC
	13	Capana06g000231	CaPSAL	GGTGCAGGCGGATAAACCGA	CACCAGCAGAAAGCCATGCG
	14	Capana10g002492	CaPSBY	GCTGACCAGCAAAAGCAGCC	AGAATCGCCGGAATCAGCGG
	15	Capana09g002353	CapsbW	GTGGCGATTGTGAGCCTGGT	TCGCGGTCGGGTTGCTAATG
	16		TDC	TGCTCTAGACTCCGTCACCACAAAGC	CGCGGATCCCCCAGAAATCCAGCCAC
	17		T5H	TGCTCTAGATGATTTCGTCTCGTTCT	CGCGGATCCCTCTTCTTCATCCCACT
	18		ASMT	TGCTCTAGAGCTTTCTTGTTCGCTAT	CGCGGATCCGTCCATCAGGGAGTGTC
	19		SNAT	TGCTCTAGATCTTCCCTACCCACTAT	CGCGGATCCACATCAACATCTCCTCC
	20	Actin		AGGGATGGGTCAAAAGGATGC	GAGACAACACCGCCTGAATAGC
